# Supplementary material for: tRNA Core Hypothesis for the Transition from the RNA World to the Ribonucleoprotein World
Source: Life (Basel). 2016 Mar 23;6(2):15. doi: 10.3390/life6020015 (PMC4931452; doi:10.3390/life6020015)
Supplement: Supplementary file 1 [file life-06-00015-s001.zip]

Archive with 2 entries (2 files):
- Supplementary information 2.pdf
- Supplementary information 1.pdf
